# Supplementary material for: Flooding and hydrologic connectivity modulate community assembly in a dynamic river-floodplain ecosystem
Source: PLoS One. 2019 Apr 12;14(4):e0213227. doi: 10.1371/journal.pone.0213227 (PMC6461263; doi:10.1371/journal.pone.0213227)
Supplement: S2 Table — (XLSX) [file pone.0213227.s004.xlsx]

## Sheet: Sheet2
Chironomidae	Code
Ablabesmyia sp.	Abla sp
Apsectrotanypus trifascipennis Zetterstedt	Aspe tri
Apsectrotanypus/ Macropelopia sp.	Aspe sp
Brillia modesta Meigen	Bril mo
Chironomus sp.	Chir sp
Cladotanytarsus mancus Walker	Clad ma
C. vanderwulpi Edwards	Clad va
Conchapelopia / Helopelopia sp.	Conc sp
Corynoneura coronata Edwards	Cory co
C. lobata Edwards	Cory lo
C. scutellata Winnertz	Cory sc
Corynoneura sp.	Cory sp
Cricotopus albiforceps Kieffer	Cric al
C. bicinctus Meigen	Cric bi
C. fuscus Kieffer	Cric fu
C. sylvestris Fabricius	Cric sy
C. tremulus Linnaeus	Cric te
C. trifascia Edwards	Cric tr
Cricotopus sp.	Cric sp
Cryptochironomus sp.	Cryp sp
Cryptotendipes sp.	Crypt sp
Diamesa bertrami Edwards	Diam be
Diamesa sp.	Diam sp
Dicrotendipes sp.	Dicro sp
Eukiefferiella brevicalcar Kieffer	Euki br
E. clypeata Kieffer	Euki cl
E. devonica Edwards	Euki de
E. gracei Edwards	Euki gr
E. minor Edwards	Euki mi
E. similis Goetghebuer	Euki si
Eukiefferiella sp.	Euki sp
Heleniella ornaticollis Edwards	Hele or
Heterotrissocladius marcidus Walker	Hete ma
Kiefferulus tendipediformis Goetghebuer	Kief te
Krenosmittia sp.	Kren sp
Micropsectra sp.	Micr sp
Microtendipes pedellus de Geer	Micr pe
Monodiamesa sp.	Mono sp
Nanocladius parvulus Kieffer	Nano pa
Nanocladius sp.	Nano sp
Orthocladius obumbratus Johannes	Orth ob
O. rivulorum Kieffer	Orth ri
O. rubicundus Meigen	Orth ru
Orthocladius (Euorthocladius) sp.	OrthEu sp
Orthocladius sp.	Orth sp
Paracladius sp.	Para sp
Paracladopelma camptolabis Kieffer	Para ca
Paracladopelma sp.	Parac sp
Parakiefferiella triquetra Pankratova	Para tr
Parakiefferiella sp.	Parak sp
Paramerina sp.	Param sp
Parametriocnemus stylatus Kieffer	Para st
Paratanytarsus sp.	Parat sp
Paratendipes sp.	Parate sp
Paratrissocladius excerptus Wagner	Para ex
P. nivalis Goetghebuer	Para ni
P. rufiventris Meigen	Para ru
P. skirwithensis Edwards	Para sk
Phaenopsectra sp.	Phae sp
Polypedilum sp.	Poly sp
Procladius sp.	Proc sp
Prodiamesa olivacea Meigen	Prod ol
Psectrocladius sordidellus Zetterstedt	Psec so
Psectrocladius (Allopsectrocladius) sp.	PsecA sp
Psectrocladius (Monopsectrocladius) sp.	PsecM sp
Psectrocladius sp.	Psec sp
Psectrotanypus sp.	Psect sp
Pseudorthocladius sp.	Pseu sp
Rheocricotopus effusus Walker	Rheo ef
Rheocricotopus fuscipes Kieffer	Rheo fu
Rheocricotopus sp.	Rheo sp
Rheosmittia sp.	Rheos sp
Stictochironomus sp.	Stic sp
Sympotthastia sp.	Symp sp
Synorthocladius semivirens Kieffer	Syno se
Tanytarsus chinyensis Goetghebuer	Tany ch
Tanytarsus sp.	Tany sp
Thienemanniella vittata Edwards	Thie vi
Thienemannimyia sp.	Thie sp
Tvetenia calvescens Edwards	Tvet ca
Tvetenia discoloripes Goetghebuer	Tvet di
Zavrelimyia sp.	Zavr sp
Oligochaeta
Aelosoma sp.	Aelo sp
Amphichaeta leydigii Tauber	Amph le
Aulodrilus pluriseta Piguet	Aulo pl
Cernosvitoviella sp.	Cern sp
Chaetogaster diaphanus Gruithuisen	Chae di
C. diastrophus Gruithuisen	Chae dia
C. setosus Svetl.	Chia se
Cognettia sphagnetorum Vejdovsky	Cogn sp
Eiseniella tetraedra Savigny	Eise te
Haplotaxis gordioides Hartmann	Hapl go
Limnodrilus hoffmeisteri Claparède	Limn ho
Lumbriculus variegatus Müller	Lumb va
Nais barbata Müller	Nais ba
N. bretscheri Michaelsen	Nais br
N. christinae Kasparzak	Nais ch
N. communis Piguet	Nais co
N. elinguis Muller	Nais el
N. pseudoobtusa Piguet	Nais ps
N. simplex Piguet	Nais si
N. stolci Hrabe	Nais st
N. variabilis Piguet	Nais va
Nais sp.	Nais sp
Potamothrix bedoti Piguet	Pota be
Pristina foreli Piguet	Pris fo
Pristinella rosea Piguet	Pris ro
Pristinella sp.	Pris sp
Psammoryctides barbatus Grube	Psam co
Rhyacodrilus coccineus Vejdovsky	Rhya co
Rhynchelmis tetratheca Michaelsen	Rhyn te
Specaria josinae Vejdovsky	Spec jo
Stylaria lacustris Lamarck	Styl la
Stylodrilus heringianus Claparède	Styl he
Stylodrilus sp.	Styl sp
Trichodrilus sp.	Tric sp
